# Supplementary material for: TAS1R2/TAS1R3 Single-Nucleotide Polymorphisms Affect Sweet Taste Receptor Activation by Sweeteners: The SWEET Project
Source: Nutrients. 2025 Mar 8;17(6):949. doi: 10.3390/nu17060949 (PMC11945486; doi:10.3390/nu17060949)
Supplement: Supplementary file 1 [file nutrients-17-00949-s001.zip]

Archive with 1 entries (1 files):
- nutrients-3480980-supplementary.pdf
